# Supplementary material for: Peptide profile of Parmigiano Reggiano cheese after simulated gastrointestinal digestion: From quality drivers to functional compounds
Source: Front Microbiol. 2022 Aug 23;13:966239. doi: 10.3389/fmicb.2022.966239 (PMC9445588; doi:10.3389/fmicb.2022.966239)
Supplement: Supplementary file 1 [file Table_1.XLSX]

## Sheet: Peptides relative amount
Sample	Ripening Month	Month of production	QL	FPG	TLT	YV	AINPSK	AF	SNTVPAK	LHSM	EAMPAK	YAKPA	EPM	EQKHIQ	EGIHA	QEL	EVV	YAKPAA	NENL	QELA	KYKVPQ	YY	NQEL	NQELA	YPE	SNTVPA	YLG	EDVPSER	LTDVEN	ALPQ	VFG	EL	TESQSL	VNELS	HKEMPFPK	YKVPQ	YL	KAVPYPQ	VNEL	AVPYPQR	LRL	YQKFPQ	VAV	VPLGTQ	EIVPN	LL	VLPVPQK	IHPF	AVPYPQ
A1.0	0	May	0.59	1.94	1.6	0.33	0.09	1.7	0.35	0.18	0.0519278	1.95	0.14	0.99	0	3.43	2.18	1.16	3.67	0	1.09	0.64	0.72	0.35	0.61	1.26	2	0.48	0.78	2.07	1.43	0.08	0.46	0.89	7.25	11.77	4.48	0.97	0.88	0.37	4	0.92	1.74	0.32	2.48	7.28	5.72	4.58	4.69
A2.1	1	April	0.19	0.83	0.77	0.2	0	0.45	0.03	0.09	0.040584	0.73	0.23	0.6	0	1.23	1.01	0.33	0.75	0.24	0.4	0.41	0.33	0.25	0.19	0.57	0.78	0.35	0.74	0.85	0.74	0.04	0.04	0.51	0	5.29	1.91	0.3	0.34	0.04	0.61	0.43	0.54	0.19	1.01	2.74	0.68	2.42	2.01
A1.6	6	May	0.14	0.26	0.24	0.42	0.55	0.74	1.24	0.05	0.216978	0.19	0	0	0.46	0	0	0	0	0.15	0.16	0.88	0.3	0	0.06	0.19	0.31	2.3	1.65	0.59	0	0.23	0.27	0.03	0	1.63	1.54	0.02	0.7	2.92	0	0.02	0.18	0.42	0.28	3.19	4.27	3.15	1.06
A3.6	6	November	0.27	1.31	0.97	0.26	0	0.04	0	0	0	0	0	0	0	0	0	0	0	0	0	0	0	0	0	1.21	0	0.26	0.02	0.01	0	0	0	0.03	0	14.32	2.07	0.28	0.52	0	1.52	0.55	1.21	0.53	1.8	4.14	0	2.81	3.88
A6.6	6	February	0.71	1.38	0.95	0.17	0.06	1.44	0.3	0.24	0.0903925	1.23	0.19	0	1.6	0	0	0	0	0.3	1.04	0.56	0.04	0	0.58	1.43	1.74	0.47	0.53	1.01	0.78	0.71	0.32	0.37	0	16.97	3.1	1.45	0.42	0.63	0.03	1.08	1.2	0.18	2.45	5.19	6.21	3.04	5.18
A7.6	6	April	1.23419	0	0	0.37508	0	0.56097	0.473319	0	0	0	0	0	0	0	2.39948	0	0	0.292096	0	0.451389	0.671882	0.41966	0.259586	1.77296	2.17737	1.20343	0	2.06451	1.51781	0.0849732	2.13936	1.04717	0	0.0431439	0	0	1.01458	0	0	0	0	0	0	0	0	0	0
A8.6	6	June	0.26	0.89	0.59	0.21	0.1	0.88	0.04	0.11	0.181802	0.64	0	0	0	0	0	0	0	0.39	0.42	0.75	0.34	0.26	0.42	0.92	1.47	0.48	1.17	0.6	0.49	0.42	0.06	0.65	0	9.86	1.77	0.3	0.35	0	0	0.52	0.8	0.29	1.17	4.46	0.6	2.28	2.99
A9.6	6	September	0.963598	1.75462	1.88445	0	0	0.559957	0.488099	0	0	0	0	0	0	0	2.36999	0	0	0.245229	0	0.45064	0	0.507576	0.285301	1.71235	2.08357	0	0	1.73021	1.3786	0.118388	2.11462	0.933358	0	0.0395194	0	0	0	0	0	0	0	0	0	0	0	0	0
A10.6	6	November	0.13	0.24	0.23	0.41	0.5	0.66	1.17	0.05	0.295343	0.18	0	0	0	0	0	0	0.35	0.15	0.16	0.85	0.28	0.11	0	0.2	0.29	2.24	1.57	0.58	0	0.22	0.28	0.03	0	1.59	1.49	0.02	0.7	2.86	0	0.02	0.17	0.41	0.28	3.3	4.9	3.1	1.03
A11.6	6	December	0.77	1.39	1.05	0.19	0	1.48	0.17	0.15	0.127054	1.18	0.61	0	0	3.29	1.22	1.52	1.28	0	0.95	0.73	0.69	0.34	0.91	1.67	2.16	0.35	0.65	1.2	1.21	0.77	0.28	0.5	0	20.74	3.19	1.34	0.46	1.15	0.05	0.44	2.1	0.21	3.62	5.62	4.48	3.27	5.21
A3.12	12	November	0.19	0.25	0.18	0.28	0.39	0	0	0	0.207154	0	0	0	0	0	0	0	0	0	0	0.03	0.21	0	0.02	0.15	0.3	1.91	0	0.01	0	0.39	0.33	0	0	2.4	1.37	0	0.71	2.53	0.06	0.01	0.15	0.33	0.01	2.34	3.23	2.48	0.53
A4.12	12	January	1.34256	1.24638	1.48099	0	0	0.933274	0.0582376	1.72754	0	1.41459	0	0.950476	1.78224	2.38622	0	0	0.42655	0	0.67574	0.718092	0.590221	0.504231	0.315455	1.16214	1.39152	0	1.50443	0.922083	0.667191	0.0480152	0.544252	0.609697	0	0	2.96456	0	0.405011	0	0	0	0.581304	0.432504	0	0	0	0	0
A5.12	12	July	0.27	1	1.06	0.2	0	0.74	0	0	0	0	0	0	0	0	0	0	0.45	0	0.55	0	0.55	0	0.27	1.17	1.31	0.63	1.05	0.8	0.65	0.66	0.09	0.56	0	8.21	2.35	0.34	0.46	0.06	0.02	0.52	0.82	0.36	1.42	5.25	1.16	2.33	3.6
A4.24	24	January	0	1.53645	1.16794	0	0	0	0	0	0	0	0.709221	0.0262056	0	0	1.79315	0	0	0.311494	0	0.698074	0	0.348709	0.812139	1.51911	1.41794	0	0	0.927997	0.63862	0.0527136	0.488365	0.409279	0	0	0	0	0	0	0	0	0	0	0	0	0	0	0
A5.24	24	July	0.86832	1.06829	1.07868	0.208037	4.81183	0	0.439662	0.810238	0.113628	0.0459371	1.5766	2.38674	1.10643	1.56349	0.349647	0.0739946	0.313947	0.264081	0.860794	0	1.96203	1.32163	0.638641	0.415784	0.345774	0.674364	0.717308	0.512508	0.442353	0.266238	0.285591	1.0671	1.18916	0.586715	1.12357	0.755219	0.560964	0.671543	0.586976	0.508826	0	1.01633	2.43525	0.437092	0.402292	0.0417595	0.907013
B1.0	0	May	0.31	1.22	0.7	0.63	0	1.22	0.24	0.18	0	0	0.16	0	0	0	0	0	2.52	0	0.45	0.8	0.53	0	0.51	1.12	1.33	0.75	0	1.72	0.49	0.05	0.31	0.04	0	9.94	3.21	0.37	0.66	1.36	0.66	0.42	1.43	0.43	2.41	3.72	4.27	2.16	4.45
B2.1	1	April	0.28	0.98	0.97	0.27	0	0.55	0	0.32	0.175172	0.8	0.24	0.51	0	0	1.43	0.48	0.98	0.28	0.52	0.5	0.39	0.32	0.25	0.82	0.96	0.57	1	1.16	0.77	0.05	0.08	0.57	0	6.3	2.64	0.39	0.45	0.09	0.04	0.54	0.69	0.25	1.4	4.94	1.43	3.42	2.95
B1.6	6	November	0.41	1.09	0.58	0.44	0	1.17	0	0.07	0.118886	0.64	0.59	0	0	2.15	1.51	0.87	0.57	0.54	0.48	0.97	0.38	0.27	0.42	1.09	1.2	1.38	1.81	0.95	0.21	0.42	0	0.52	0	10.25	1.95	0.14	0.41	0	0.01	0.47	0.84	0.37	1.13	4.27	0	2.77	4.04
B3.6	6	November	0.17	0.76	0.77	0.18	0.05	0.55	0.02	0.08	0.0439159	0.56	0	0	0.72	0	0	0	0	0.29	0.37	0.52	0.34	0	0.16	0.66	0.89	0.52	0.75	0.71	0.63	0.14	0.03	0.59	0	4.53	1.9	0.24	0.47	0	0.01	0.36	0.59	0.3	0.91	4.41	0.56	1.94	2.19
B3.12	12	November	0.12	0.69	0.9	0.16	0	0	0	0	0	0	0	0	0	0	0	0	0	0	0	0	0	0	0	0.75	0	0.41	0.01	0	0.42	0	0.03	0	0	6	0.61	0.2	0.3	0.05	0.46	0.32	0.64	0.27	0.93	4.33	0.4	1.88	2.53
B4.12	12	August	0.28	1.29	1.04	0.32	0	1	0	0	0.0413179	0.92	0	0.48	0	0	1.4	0.67	0.39	0.58	0.56	0.82	0.55	0.52	0.31	1.05	1.24	0.21	1.18	0.74	0.42	0.64	0	0.53	0	7.48	1.79	0.23	0.32	0	0.02	0.17	1.13	0.38	1.51	4.86	0	2.47	3.76
B5.24	24	March	0.971336	1.6668	1.75848	0	0	0.625107	0.477478	0	0	2.43036	0	1.09386	2.07254	2.24758	0	0	0.38965	0	0	0.57596	0.946963	0.518644	0.256071	1.74226	1.72168	0.65552	1.87151	0.951845	0.419994	0.0892371	2.01668	0.374521	0.190412	0	0	0	0	0	0	0	0	0	0	0	0	0	0
C1.0	0	May	0.12	1.21	0.63	0.52	0.01	0.83	0	0.02	0	0	0.39	0	0	0	0	0.36	1.65	0	0.38	0.7	0.53	0.49	0.3	0.84	0.92	0.27	0	1.39	0.37	0.04	0	0.95	0	6.08	2.21	0.14	0.47	0	0.02	0.3	1.07	0.31	1.41	3.32	0	3.39	3.42
C2.1	1	April	0	0	0.04	0.08	0	0.02	1.38	0.01	0.362814	0.08	0	0	0	0	0	0.33	0.55	0	0.02	0.09	0.02	0	0.02	0.02	0.04	1.03	0.44	0.02	0.29	0.01	0.08	0.02	4.5	0.7	1.02	0	0.07	5.28	0.13	0.02	0.04	0.03	0.11	0.67	7.31	1.7	0.11
C2.2	2	April	0.47	1.72	1.23	0.26	0	1.16	0.26	0.51	0	0	0.09	0	0	0	0	0	3.55	0	1	0.55	0.68	0.36	0.56	1.31	1.7	0.51	0.69	1.88	1.12	0.06	0.5	0.84	8.44	18.34	3.75	1.1	0.72	0.37	2.38	1.27	1.39	0.26	2.46	5.49	5.23	4.9	5.73
C1.6	6	May	0.22	0.57	0.37	0.36	0.34	0	0	0	0	0	0	0	0	0	0	0	0	0	0	0	0	0	0.03	0.35	0	2.69	0	0.02	0	0	0.04	0.01	0	6.27	1.85	0	0.85	3.07	0.12	0.17	0.33	0.43	0.54	4.03	6.04	3.16	2.23
C3.6	6	June	0	0.95	0.69	0.29	0	1.05	0.27	0.14	0	0	0.33	0	0	1.82	0	0.7	0.88	0	0.44	0.75	0.45	0.29	0.51	0.96	1.21	0.7	0.75	0.68	0.55	0.45	0.32	0.61	0	11.03	1.98	0.44	0.52	0.59	0.01	0.46	1.28	0.26	2.14	3.86	3.26	2.16	3.96
C2.7	7	April	0.37	1.65	1.29	0.36	0	1.22	0	0	0.0472248	1.07	0	0	0	0	0	0.7	0.44	0.71	0.6	0.83	0.72	0.56	0.58	1.14	1.58	0.13	1.46	0.83	0.47	1.03	0	0.62	0	8.92	1.62	0.17	0.48	0	0.01	0.26	2.16	0.32	2.11	4.58	0	2.05	4.74
C2.9	9	April	0.29	1.09	1.61	0.15	0	1.1	0.26	0.31	0.0810568	1.45	0.14	0	0	0	1.52	0.65	0.66	0.25	0.92	0.53	0.6	0.3	0.33	1.05	1.65	0.62	0.79	0.97	0.93	0.58	0.3	0.54	0	11.47	2.95	0.9	0.64	0.21	0.03	0.87	1	0.27	2.46	5.45	5.12	3.72	4.03
C2.12	12	April	0.55	1.26	1.94	0.06	0	1.95	1.01	0.24	0.0568841	1.88	0	0	0.76	0	0	0	0	0.26	1.74	0.31	0.08	0	0.54	1.12	2.61	0.9	0.31	1.02	0.51	1.12	0.98	0.43	0	16.28	3.96	2.18	0.46	0.4	1.74	0.59	0.87	0.17	1.61	7.18	13.32	2.98	5.38
C3.12	12	June	0.29	1.69	1.37	0.36	0.03	0	0	0	0	0	0	0	0.06	0	0	0	0	0	0	0	0	0	0	1.63	0	0.06	0	0	0.61	0	0	0.01	0.83	10.31	1.83	0.14	0.45	0	0.16	0.22	2.01	0.35	2.99	4.63	0	1.86	5.58
C4.12	12	August	0.38	0.81	0.65	0.28	0	0.85	0	0	0	0	0	0	0	0	0	0	0.63	0	0	0	0.43	0	0	1.1	1.17	0.9	0	0.02	0.39	1.07	0.28	0.02	0	11.92	2.14	0.56	0.48	0.88	0.01	0.52	1.53	0.27	2.3	4.15	3.81	2.2	3.99
C5.24	24	August	0.37	0.89	1	0.24	0.04	0.88	0.35	0.11	0.0614857	0.96	0.49	0.38	0	0	0.93	0.72	0.46	0.31	0.48	0.73	0.4	0.32	0.33	0.94	1.12	0.73	0.74	0.55	0.25	1.1	0.33	0.36	0	7.47	2.1	0.41	0.36	0.83	1.07	0.4	1.08	0.29	1.81	5.02	4.36	2.12	3.87
D1.0	0	May	0.49	1.71	1.27	0.26	0	1.31	0.27	0.26	0	0	0.11	0	0	0	0	0	3.18	0	0.86	0.54	0.61	0.28	0.5	1.21	1.77	0.51	0.69	1.72	1.13	0.06	0.43	0.74	7.57	14.59	3.93	1.05	0.72	0.33	2.41	1.2	1.4	0.23	2.23	5.59	5.38	4.62	5
D2.1	1	April	0.23	0.93	0.76	0.21	0.06	0.52	0.06	0.09	0.0390649	0.73	0.21	0	0	0	0	0	1.07	0	0.43	0.51	0.35	0.23	0.15	0.6	0.87	0.6	0	0.92	0.67	0.03	0.06	0.02	3.03	5.05	2.33	0.34	0.43	0.09	0.72	0.49	0.57	0.21	0.99	4.39	1.67	2.78	2.39
D1.6	6	May	0.36	1.26	0.92	0.25	0.09	1.14	0.03	0.08	0.0731833	1.08	0	0	0	0	0	0	0.57	0.42	0.6	0.82	0.46	0.31	0.47	1.14	1.56	0.3	1.26	0.88	0.67	0.38	0.08	0.63	4.58	13.58	2.32	0.54	0.31	0	1.82	0.91	0.89	0.35	1.38	3.69	0.44	3.05	3.4
D3.6	6	November	0.2	1.11	0.84	0.33	0	1.16	0	0.06	0.0767562	0.97	0	0.89	0	0	1.28	0.6	0.68	0.36	0.49	0.96	0.53	0.39	0.32	1.06	1.44	0.28	1.18	0.92	0.76	0.22	0.04	0.81	0	11.12	2.03	0.24	0.4	0	0.02	0.53	0.9	0.39	1.48	3.59	0.23	2.52	3.22
D6.6	6	february	0.27	1.16	1.33	0.19	0	0.88	0.4	0.4	0.150169	1.32	0.11	0.54	0	2.12	1.65	0.76	0.63	0	0.94	0.51	0.55	0.28	0.32	1.09	1.5	0.82	0.86	1.19	0.85	0.43	0.3	0.57	0	10.87	3.11	0.92	0.83	0.38	0.04	1.01	0.93	0.25	2.51	5.13	5.65	4.21	3.99
D7.6	6	April	0.51	0.96	0.83	0.18	0	0.96	0	0.06	0.033188	1.5	0	0	0	0	0	0.86	0.72	0.18	0.98	0.35	0.47	0.23	0.24	0.87	1.48	0.79	0.51	0.92	0.51	0.54	0.52	0.4	0	8.11	1.54	1.07	0.68	0.35	1.33	0.86	0.96	0.27	1.23	5.92	7.77	3.03	2.93
D8.6	6	June	0.38	1.02	0.52	0.28	0	0.64	0.01	0.02	0	0	0.43	0	0	0	0	0	0.42	0	0.54	0.67	0.44	0.46	0.27	1	1.14	0.2	1.19	0.69	0.46	0.39	0.01	0.53	0	7.07	2.11	0.24	0.47	0.07	0.56	0.32	0.92	0.24	1.16	3.7	0	2.47	2.84
D11.6	6	December	0	0.9	0.6	0	0.05	0.78	0.18	0.15	0	0	0.16	0	0	2.48	0	0	0.59	0	0.55	0.47	0.46	0.2	0.45	1.18	1.42	0.34	0.39	0.75	0.57	0.73	0.23	0.03	0	10.91	2.31	1.02	0.33	0.61	0	0.99	0.72	0.11	2.02	3.69	4.06	2.13	3.29
D9.6	6	September	0	1.81395	1.87348	0	0	0.599767	0.712819	0	0	0	0	0	1.96375	0	0	0	0	0.19649	0	0.464272	0.835186	0.481141	0	1.64799	2.11122	0	1.86188	1.49428	1.00813	0.157743	2.59624	0.794636	0	0	0	0	0.896227	0	0	0	0	0	0	0	0	0	0
D3.12	12	November	0	0	0	0	0	0	0	0	0	0	0	0	0	0	0	0.59	0	0	0.66	0	0	0.03	0	0.71	0	0.68	0.73	0.1	0	0	0	0.08	0	7.37	0	0.63	0.12	0	0	0.8	0.19	0.19	0.93	1.27	2.79	0	1.8
D4.12	12	July	0.31	1.04	1.17	0.17	0.09	0.74	0.04	0.16	0	0	0.34	0	0	0	0	0	0.33	0	0.56	0.71	0.5	0.41	0.31	1.1	1.23	0.58	1.11	0.55	0.46	0.77	0.09	0.46	0	7.46	2.17	0.4	0.36	0.08	0.01	0.57	0.79	0.29	1.44	5.54	1.25	2.51	3.47
D5.24	24	July	0.21	0.85	1.07	0.18	0	0.64	0.03	0.18	0.11773	0.79	0.27	0.48	0	0	0	0.44	0.34	0.35	0.43	0.65	0.46	0.44	0.23	1	1.11	0.47	0.9	0.53	0.34	0.58	0.06	0.42	0	6.08	2.14	0.32	0.4	0	0.67	0.42	0.57	0.38	1.24	5.41	0.79	1.75	3.55
E1.0	0	May	0.45	1.28	0.5	0.48	0	0.78	0	0.13	0.0965607	0.8	0.24	0.69	0	1.56	1.43	0.59	1.77	0.18	0.5	0.75	0.51	0.43	0.23	0.87	0.97	0.43	1.11	1.49	0.59	0.04	0.01	0.69	0	7.79	3	0.34	0.57	0	0.8	0.52	0.79	0.26	1.3	3.72	0	3.3	3.14
E2.1	1	April	0.955643	1.83158	1.62552	0	0	0.545179	0.29887	0	0	0	0	0	0	0	2.3763	0	0	0.218538	0	0.42895	0.700979	0.436599	0	1.27984	1.64997	3.14817	1.89127	2.06186	1.4776	0.126885	2.02858	0.950202	0	0	0	0	0.924618	0	0.0142302	0	0	0	0	0	0	0	0
E2.2	2	April	0.24	0.98	0.97	0.23	0	0	0	0	0	0	0	0	0	0	0	0	0	0	0	0	0	0	0	0.74	0	0.96	0.01	0.01	0	0	0	0.02	3.57	5.15	2.64	0.38	0.62	0.06	0.84	0.53	0.61	0.28	1.2	4.97	2.73	2.85	3.03
E1.6	6	May	0.46	1.03	0.6	0.28	0	0	0	0	0	0	0	0.07	0	0	0	0	0	0	0	0.02	0	0	0.01	0	0	0	0.01	0.01	0.01	0	0.01	0.02	3.82	6.57	2.72	0.62	0.66	0.11	0.66	0.62	0.76	0.28	1.42	4.15	3.1	2.74	3.26
E3.6	6	May	0.2	0.51	0.42	0.37	0.21	1.02	0.11	0.12	0.0800877	0.31	0.74	0	0	1.74	1.1	0.3	0.54	0	0.22	0.91	0.41	0.19	0.16	0.77	0.68	1.85	1.53	0.74	0.12	0.45	0.08	0.44	0	3.28	1.98	0.03	0.6	0	0.01	0.12	0.41	0.51	0.49	4.67	2	2.54	3.13
E6.6	6	February	0.3	1.21	1.37	0.2	0.13	0.88	0.27	0.32	0.146742	1.39	0	0	1.27	0	0	0	0	0.27	0.94	0.5	0.02	0.31	0.36	1.14	1.54	0.79	1	1.2	1.02	0.42	0.32	0.7	0	12.14	3.35	1.01	0.89	0.45	0.01	1.06	0.97	0.21	2.79	4.31	4.28	4.21	3.7
E7.6	6	April	0.47	1.08	1.64	0.16	0	0	0	0	0	0	0	0	0	0	0	0	0	0	0	0.24	0	0	0.01	1.14	0	1.2	0	0	0.08	0	0	0.04	7.08	13.6	3.55	1.49	0.81	0.45	1.27	1.27	0.82	0.26	1.74	5.86	8.95	3.42	4.26
E8.6	6	June	0.34	1.25	1.15	0.36	0	0	0	0	0	0	0	0	0.04	0	0	0	0	0	0	0	0	0	0	1.11	0	0.37	0.02	0	0.53	0	0.04	0.02	2.74	9.19	2.49	0.38	0.49	0.03	0.95	0.6	1.03	0.28	1.62	4.16	0	2.94	3.29
E9.6	6	September	0	2.25321	1.88329	0	0	0.70508	0.457948	0	0	0	0.612551	0	0	0	2.75493	0	0	0.263067	0	0	0	0.538085	0.294226	0	2.22951	0.820266	0	1.88954	1.47349	0.16759	2.402	0.976634	0	0.0412242	0	0	0	0	0	0	0	0	0	0	0	0	0
E10.6	6	November	0	1.44776	1.64446	0	0	0.754118	0	0	0	0	0.458796	0	0	0	2.24421	0	0.00965088	0.186183	0	0	0	0	0.387729	0	1.82694	1.17708	0	1.48566	1.08588	0	3.20806	0.669115	0	0	0	0	0	0	0	0	0	0	0	0	0	0	0
E11.6	6	December	1.46699	1.95988	2.1556	0	0	0.636707	0.585972	0	0	2.72186	0.50841	0	2.22941	2.85302	0	0	1.30905	0.335058	0	0.409863	0.858939	0.544657	0.265832	1.73416	2.20566	0	2.16085	1.93083	1.6286	0.127244	3.2806	1.17105	0	0	0	0	0	0	0	0	0	0	0	0	0	0	0
E2.7	7	April	0.36	1.17	0.56	0.37	0.12	0.93	0	0.15	0.177532	0.99	0	0	0	0	0	0	0	0.57	0.42	0.97	0.46	0.42	0.42	1.25	1.49	0.45	1.43	1.02	0.5	0.46	0.03	0.75	0	7.72	2.19	0.23	0.49	0.07	1.02	0.38	0.89	0.45	1.5	5.98	0	2.33	4.17
E2.9	9	April	0.52	1.6	2.15	0.17	0.08	1.56	0.75	0.9	0.18637	1.98	0	0	0.89	0	0	0	0	0.35	0	0.46	0.78	0	0.47	1.64	2.55	0.8	0.59	1.26	0.79	1.05	1.11	0.78	0	18.16	3.94	1.62	0.76	0.27	0.04	1.31	0.6	0.42	2.15	7.23	10.85	3.54	6.49
E2.12	12	April	0.14	0.63	1.43	0.12	0.1	0.59	0.2	0.28	0.13995	1.11	0.1	0	0	1.47	1.36	0.26	0.46	0.24	0.64	0.38	0.45	0.41	0.19	0.95	1.25	0.48	0.59	0.8	0.7	0.63	0.34	0.67	0	6.43	2.35	0.57	0.54	0.14	1.01	0.45	0.68	0.12	1.65	4.63	3.26	2.26	3.69
E3.12	12	May	0.77	0.9	0.75	0.17	0	0.76	0.25	0.44	0.0794441	1.4	0.1	0.94	0	0	0.85	1.49	1.07	0.25	0.96	0.61	0.47	0.22	0.06	1.16	1.3	1.42	0.63	0.78	0.16	0.55	0.72	0.83	0	13.04	1.61	0.65	0.31	0.29	2.81	1.27	0.84	0.48	0.42	4.71	3.21	2.42	4.69
E4.12	12	November	0	2.14548	2.08445	0	0.276268	0.668081	0.378431	3.88227	0	2.37124	0	1.45265	2.47734	2.89841	0	0	0.853857	0	1.06284	0.614185	0.986346	0.583655	0.405637	1.77721	2.20837	7.08404	2.4511	1.75288	1.40902	0.093118	2.11751	0.888626	0	0	0	0	0.773826	0	0	0	0	0	0	0	0	0	0
E5.24	24	November	0	2.00377	2.07368	0	0	0	0	0	0	0	0.580428	0	0	0	2.48994	0	0	0.226286	0	0.556622	0.943313	0.513564	0.29687	1.82561	1.97713	4.71339	2.13267	1.14734	0.676524	0.114671	2.4936	0.544435	0	0	0	0	0	0	0	0	0	0	0	0	0	0	0
F1.0	0	June	0.1	0.92	0.68	0.38	0	0.64	0	0.03	0.0591845	0.55	0.22	0	0	1.34	0	0.27	1.21	0	0.31	0.62	0.39	0.35	0.19	0.64	0.75	0.24	1	1.07	0.63	0.03	0	0.74	0	5.31	2.39	0.14	0.39	0	0.46	0.36	0.65	0.32	1.09	3.68	0	2.24	2.19
F2.1	1	May	0.15	0.93	0.68	0.27	0	0.77	0	0.11	0.189097	0.79	0.21	0.62	0	1.49	1.13	0.4	1.16	0.37	0.4	0.64	0.43	0.38	0.24	0.79	1.02	0.28	0.86	1.04	0.63	0.04	0.02	0.83	0	8.55	1.91	0.23	0.32	0	0.01	0.49	0.64	0.33	1.06	3.43	0	2.46	2.8
F2.2	2	May	0.75	1.32	1.27	0.12	0.07	0	0	0	0	0	0	0	0	0	0	0	0	0	0	0.27	0.04	0	0	0.96	0	1.15	0	0	0.32	0	0	0	6.14	15.93	3.82	1.27	0.53	0.7	1.68	1.27	1.08	0.12	1.37	8.71	13.85	3.88	4.19
F1.6	6	November	0	1.97446	2.06588	0	0	0.632884	0.474531	0	0	0	0.605573	0.0157805	0	0	2.67395	0	0.0116481	0.276788	0	0	0	0.51048	0.312029	0	2.08188	3.43029	0	1.74127	1.54318	0.12584	2.24882	0.865162	0	0	0	0	0	0	0	0	0	0	0	0	0	0	0
F3.6	6	September	0.22	0.85	0.79	0.17	0	0	0	0	0	0	0	0	0	0	0	0	0	0	0	0	0	0	0	0	0	0.61	0	0	0	0	0	0	0	6.78	2.25	0.3	0.57	0.06	1	0.49	0	0.31	1.44	5.33	1.25	2.38	2.82
F2.7	7	May	0.19	0.71	0.48	0.36	0.29	0	0	0	0	0	0	0	0.02	0	0	0	0	0	0	0	0	0	0.03	0.85	0.76	2.26	0	0	0.05	0	0	0	0	5.74	1.79	0.05	0.74	0	0.01	0.18	0.5	0.43	0.67	4.01	2.91	2.68	3.35
F2.9	9	May	1.3619	1.86906	1.88854	0	0	0.674952	0.467187	0	0	2.12212	0	0	2.16817	2.75548	0	0	0.677258	0	0	0.570338	0.839664	0.506463	0.325914	1.55609	1.79208	0	1.87442	1.3376	0.802859	0.09214	1.74985	0.612245	0	0	0	0	0.805372	0	0	0	0	0	0	0	0	0	0
F2.12	12	May	0.64	1.12	0.95	0.15	0.07	1.39	0.83	0.08	0.0337407	1.67	0	0	0	1.95	1.33	1.13	0.5	0	1.03	0.4	0.52	0.24	0.33	0.81	1.76	1.01	0.61	0.82	0.32	1.03	0.67	0.33	6.21	11.84	3.82	1.3	0.54	0.34	0.66	0.91	1.04	0.31	1.19	6.96	12.8	3.06	3.4
F3.12	12	June	0	0.85	0.52	0.25	0.06	0.83	0	0.03	0	0	0	0	0	0	0	0	0.49	0	0.35	0	0.37	0.22	0.29	0.86	1.22	0.36	0	0.53	0.31	0.52	0	0.41	0	6.87	1.59	0.15	0.28	0	0.01	0.37	0.62	0.29	1.02	4.28	0	1.77	2.59
F4.12	12	July	0.28	0.95	1.2	0.19	0.07	0.88	0.04	0.33	0.145159	0.94	0.27	0.68	0	0	1.09	0.73	0.56	0.34	0.55	0.88	0.66	0.58	0.18	1.1	1.28	0.79	0.88	0.63	0.4	0.56	0.08	0.46	0	10.18	2.46	0.43	0.34	0.03	0.01	0.58	0.83	0.42	1.19	4.98	1.15	1.95	3.83
[truncated: 71 more columns]
